# Supplementary material for: Flexible cue anchoring strategies enable stable head direction coding in both sighted and blind animals
Source: Nat Commun. 2022 Sep 19;13:5483. doi: 10.1038/s41467-022-33204-0 (PMC9485117; doi:10.1038/s41467-022-33204-0)
Supplement: Supplementary file 3 — Source Data [file 41467_2022_33204_MOESM3_ESM.xlsx]

## Sheet: Figure 1d
Figure 1d
1st Half (rad)	2nd Half (rad)
1.15808	2.97676
1.64135	2.349
5.15297	5.86445
0.458336	1.47166
3.03711	3.48071
1.34134	1.13033
3.79048	3.42612
6.00686	5.83292
2.52487	2.17563
4.82246	4.50069
5.52514	5.42441
4.91	3.88001
4.8541	7.20702
4.26505	5.93067
4.724	6.48747
6.09416	6.1802
0.465774	1.12759
4.48005	4.23206
6.18428	6.53599
4.78479	4.47797
5.98661	6.06857
4.6274	4.3797
4.17511	3.25672
5.25205	5.31686
3.33586	3.26527
3.8659	3.57163
5.3106	5.30209
5.56801	5.69395
5.56013	5.45645
2.4952	2.58812
3.72921	3.9283
2.35204	2.54341
2.06172	2.35851
1.18486	1.44116
5.47971	5.9631
1.66933	1.77776
2.50342	2.82945
2.87632	4.24525
1.97673	2.22876
0.150227	0.413711
1.48852	1.74746
0.0434453	0.376321
2.50602	3.01047
0.465439	0.909645
3.32424	4.15974
2.54495	2.95092
6.21187	6.51851
4.62604	5.47828
3.08793	3.21605
3.18013	3.9095
4.52988	5.22256
0.358367	0.915004
1.97057	2.6156
5.36367	6.33319
2.7671	3.52626
2.60653	3.28449
1.29088	1.84321
4.19279	4.74327
1.30116	1.55207
0.688059	1.17262
5.87959	7.05476
6.14176	5.8146
4.30627	4.15444
1.60333	1.76251
6.08208	5.66761
4.51367	4.333
5.49609	5.32024
0.56995	0.10229
6.21027	5.44949
2.34991	1.34592
0.389894	0.392121
0.527223	0.366653
2.65127	1.73928
6.19862	5.87406
0.29316	0.408348
1.63878	1.82129
0.305031	0.476603
0.584396	0.663249
1.00724	1.15632
3.38762	3.72985
0.097634	0.273302
1.67315	1.89589
2.48854	2.70853
4.54212	4.84228
0.947391	1.05352
4.29112	4.60603
2.26128	2.48979
2.6358	2.83486
1.71133	1.92931
3.89655	4.32761
5.02131	5.38434
1.46328	1.69375
2.09408	2.31256
1.89645	1.41553
5.22271	5.39055
1.39836	1.50332
0.255123	0.448508
5.04744	5.2579
5.71479	5.76496
1.38413	1.42864
3.48353	3.59083
4.81304	4.78767
4.02978	4.1367
6.01117	6.13007
3.41492	3.61016
5.01273	4.97479
4.43187	3.80974
4.62536	3.99553
5.85326	5.00375
1.00671	0.105953
1.64562	0.757026
6.19038	5.69605
1.49134	0.578612
5.50806	4.60576
3.85165	3.54139
5.97646	5.1537
0.454938	0.271736
2.10944	0.77501
6.10098	5.32107
0.217795	0.41157
1.5096	0.582142
4.70404	4.96421
5.61178	5.7541
0.227274	0.26028
1.79961	2.22229
3.56036	4.23811
0.616041	0.732878
0.702445	0.85764
0.0928677	0.146663
0.976381	1.18532
0.0927858	0.262917
2.92276	3.48906
3.46926	4.05237
1.10871	1.30183
0.392655	0.402842
0.499134	0.510384
1.66185	1.92782
3.43553	4.42577
0.869301	1.03855
5.59745	5.73212
4.86676	4.91915
5.62364	5.28043
0.2143	0.342571
4.38103	4.4621
4.33674	4.55394
5.35936	5.10419
0.611584	0.261154
0.737879	0.334003
0.11547	0.00827782
0.974531	0.598931
3.56238	5.7938

## Sheet: Figure 1e
Figure 1e
Exposure1 (rad)	Exposure2 (rad)
0.904433	1.62458
5.51511	8.06564
2.55549	5.27491
3.82222	6.43312
2.44305	5.18949
2.23505	5.12554
1.2342	0.796364
1.39282	0.868887
2.63627	2.03586
3.2516	2.5795
2.56271	1.90772
3.68615	3.85157
1.74165	1.14467
3.22499	3.07858
5.82923	5.96215
3.6925	3.80743
0.372533	0.133195
1.72487	1.80922
0.401295	0.780288
0.628493	1.30865
1.08051	1.47811
3.5157	4.15052
0.202127	0.611538
1.78171	1.98457
2.586	3.13578
4.68793	5.40967
1.0001	1.26738
4.45023	5.01501
2.36799	2.8635
2.71868	3.13849
1.82238	2.0981
4.09075	4.86349
5.20594	5.75111
1.57337	1.90072
2.19388	2.62917
4.89825	4.66557
5.46417	5.06795
6.2722	5.79736
0.504887	0.455835
0.607677	0.452491
0.0833881	0.0242976
0.849923	0.860774
6.28256	3.59967
1.15045	0.550011
4.80979	4.27556
0.353793	0.10419
0.814459	0.302995
5.22115	4.54511
0.720879	0.542513
2.70652	3.38452
2.34723	2.07302
2.21899	2.5358
3.38261	4.00117
2.22857	1.95652
4.26592	4.28521

## Sheet: Figure 1g
Figure 1g
WTL	rd1	Shuffle
1.17747	0.162535	0.34
0.855313	0.377677	0.17
0.87615	0.0898634	0.35
0.596511	0.0281111	0.15
0.554787	0.0543413	0.13
0.347517	0.649162	0.19
1.00935	0.177874	0.16
0.495188	0.189484	0.49
0.824539	0.135174	0.25
0.936467	0.212987	0.23
0.865406	0.00086394	0.08
0.777557	0.29369	0.38
0.83785	0.462854	0.34
0.898657	0.245915	0.3
0.945688	0.227996	0.13
0.851558	0.0239926	0.46
0.769247	0.0221447	0.12
0.902258	0.149493	0.12
0.805428	0.0315736	0.33
0.891986	0.131826	0.15
0.781226	0.0245619	0.08
0.881278	0.00222749	0.25
0.827819	0.0129399	0.18
0.785697	0.0387742	0.17
0.943406	0.0440614	1.86
0.905794	0.04141	0.04
0.83665	0.611983	0.13
0.915138	0.395636	0.18
0.864722	0.0214528	0.43
0.91224	0.194064	0.13
0.987146	0.00413703	0.49
0.912325	0.184362	0.21
0.923892	0.19443	0.05
0.933927	0.295383	0.38
0.899048	0.003709	0.13
0.916402	0.388203	0.08
0.950116	0.340899	0.34
0.842271	0.254295	0.23
0.945247	0.347558	0.12
0.95065	0.0181256	0.13
0.903106	0.425111	0.16
0.978036	0.423277	0.49
0.955896	0.317138	0.04
0.961906	0.239677	0.12
0.941106	0.251398	0.05
0.96846	0.710794	0.15
0.980486	0.106899	0.25
0.88877	0.427861	0.08
0.953879	0.0652307	0.16
0.84497	0.0463116	0.15
0.881413	0.0987924	0.18
0.895018	0.00922355	0.15
0.930722	0.0767956	0.43
0.910358	0.0823282	0.48
0.9316	0.0519233	0.25
0.944142	0.0519869	0.42
0.893757	0.0140655	0.03
0.888341	0.070744	0.1
0.835078	0.981807	0.38
0.899868	0.206525	0.13
0.881324	0.309521	0.43
0.905751	0.0716575	0.03
0.885509	0.150546	0.43
0.863504	0.378362	0.36
0.822322	0.0697439	0.12
0.801985		0.13
0.833749		0.12
0.946355		0.32
0.748563		0.17
0.850387		0.1
0.949566		0.09
0.936377		0.04
0.867273		0.04
0.886996		0.21
0.825067		0.47
0.823637		1.72
0.909447		0.19
0.805135		0.42
0.692207		0.19
0.786544		0.32
0.798615		0.18
0.939302		0.05
0.978284		0.21
0.97292		0.43
0.898066		0.12
0.818074		0.16
0.791049		0.22
0.86274		0.26
0.909547		0.05
0.736404		0.42
0.704515		1.13
0.80772		0.86
0.986991		0.21
		0.13
		0.03
		0.13
		0.49
		0.05
		0.43
		0.17
		0.21
		0.16
		0.1
		0.46
		0.13
		0.34
		0.02
		0.17
		0.02
		0.38
		0.18
		0.46
		0.35
		0.28
		0.04
		0.29
		0.05
		0.21
		0.06
		0.1
		0.23
		0.04
		0.03
		0.16
		0.14
		0.22
		0.12
		0.34
		0.13
		0.22
		0.15
		0.28
		0.17
		0.09
		0.03
		0.12
		0.07
		0.28
		0.14
		0.12
		0.07
		0.16
		0.15
		0.33
		0.03
		0.11
		0.15
		0.04
		0.22
		0.46
		0.08
		0
		0.08
		0.49
		0.02
		0.33
		0.41
		0.18
		0.25
		0.08
		0.14
		0.22
		0.21
		0.13
		0.21
		0.13
		0.13
		0.05
		0.03
		0.02
		0.2
		0.13
		0.14
		0.13
		0.04
		0.23
		0.03
		0.13
		0.04
		0.22
		0.38
		0.13
		0.29
		0.21
		0.13
		0.16
		0.25
		0.27
		0.13
		0.17
		0.49
		0.23
		0.17
		0.32
		0.05
		0.06
		0.43
		0.22
		0.23
		0.13
		0.33
		0.13
		0.03
		0.23
		0.16
		0.08
		0.02
		0.25
		0.06
		0.04
		0.3
		0.19
		0.43
		0.41
		0.33
		1.13
		0.05
		0.05
		0.15
		0.35
		0.21
		0.05
		0.05
		0.17
		0.02
		0.25
		0.21
		0.05
		0
		0.15
		0.25
		0.04
		0.12
		0.38
		0.03
		0.11
		0.08
		0.22
		0
		0.19
		0.63
		0.05
		0.21
		0.25
		0.21
		0.26
		0.3
		0.15
		0.05
		0.47
		0.05
		0.27
		0.13
		0.04
		0.29
		0.49
		0.38
		0.43
		0.38
		0.12
		0.22
		0.15
		0.25
		0.49
		0.17
		0.04
		0.02
		0.17
		0.28
		0.28
		0.21
		0.23
		0.21
		0.13
		0.17
		0.04
		0.33
		0.08
		0.41
		0.15
		0.3
		0.2
		0.23
		0.18
		0.08
		0.12
		0.02
		0.03
		0.03
		0.19
		0.35
		0.14
		0.45
		0.04
		0.22
		0.08
		0.1
		0.13
		0.08
		0.35
		0.28
		0.06
		0.34
		0.25
		0.11
		0.02
		0.2
		0.43
		0.02
		0.17
		0.04
		0.21
		0.13
		0.12
		0.41
		0.46
		0.08
		0.04
		0.16
		0.16
		0.14
		0.04
		0.06
		0.52
		0.21
		0.13
		0.03
		0.13
		0.14
		0.04
		0.38
		0.97
		0.08
		0.12
		0.02
		0.05
		0.13
		0.05
		0.17
		0.08
		0.38
		0.03
		0.11
		0.28
		0.35
		0.06
		0.16
		0.09
		0.14
		0.28
		0.22
		0.46
		0.1
		0.34
		0.19
		0.13
		0.25
		0.19
		0.28
		0.38
		0.03
		0.18
		0.05
		1.13
		0.22
		0.21
		0.05
		0.23
		0.08
		0.2
		0.04
		0.04
		0.13
		0.02
		0.04
		0.28
		0
		0.05
		0.34
		0.05
		0.06
		0.29
		0.03
		0.11
		0.25
		0.03
		0.28
		0.17
		0.26
		0.03
		0.13
		0.06
		0.35
		0.34
		0.11
		0.43
		0.03
		0.05
		0.33
		0.32
		0.03
		0.32
		0.06
		0.21
		0.13
		0.14
		0.05
		0.22
		0.23
		0.18
		0.16
		0.27
		0.86
		0.02
		0.16
		0.28
		0.28
		0.34
		0.16
		0.08
		0.02
		0.03
		0.09
		0.08
		0.18
		0.36
		0.25
		0.04
		0.43
		0.01
		0.27
		0.04
		0.13
		0.08
		0.06
		0.08
		1.35
		0.22
		0.17
		0.06
		0.1
		0.28
		0.25
		0.08
		0.13
		0.38
		0.16
		0.09
		0.46
		0.16
		0.1
		0.1
		0.49
		0.23
		0.25
		0.43
		0.13
		0.02
		0.04
		0.08
		0.34
		0.12
		0.25
		0.14
		0.25
		0.05
		0.38
		0.1
		0.34
		0.04
		0.19
		0.16
		0.21
		0.23
		0.21
		0.18
		0.46
		0.2
		0.28
		0.06
		0.29
		0.06
		0.17
		0.11
		0.19
		0.02
		0.04
		0.16
		0.05
		0.19
		0.38
		0.12
		0.13
		0.16
		0.14
		0.28
		0.28
		0
		0.37
		0.49
		0.3
		0.13
		0.02
		0.47
		0.38
		0.13
		0.08
		0.04
		0.1
		0.2
		0.38
		0.06
		0.26
		0.08
		0.19
		0.1
		0.05
		0.02
		0.21
		0.06
		0.03
		1.64
		0.22
		0.02
		0.18
		0.25
		0.47
		0.05
		0.32
		0.12
		0.25
		0.25
		0.13
		0.43
		1.01
		0.19
		0.38
		0.18
		0.07
		0.08
		0.25
		0.49
		0.05
		0.38
		0.11
		0.46
		0.11
		0.38
		0.23
		0.18
		0.03
		0.09
		0.13
		0.07
		0.17
		0.06
		0.19
		0.1
		0.25
		0.04
		0.34
		0.16
		0.17
		0.15
		0.04
		0.12
		0.03
		0.15
		0.19
		0.19
		0.12
		0.18
		0.17
		0.13
		0.25
		0.28
		0.46
		0.17
		0.03
		0.05
		0.04
		0.17
		0.28
		0.3
		0.23
		0.02
		0.13
		0.02
		0.14
		0.01
		0.21
		0.38
		0.21
		0.05
		0.18
		0.13
		0.02
		0.06
		0.25
		0.46
		0.12
		0.02
		0.19
		0.14
		0.38
		0.21
		0.21
		0.04
		0.04
		0.28
		0.18
		0.12
		0.17
		0.13
		0.1
		0.16
		0.23
		0.02
		0.91
		0.05
		0.03
		0.38
		0.12
		0.11
		0.03
		0.13
		0.21
		0.03
		0.49
		0.08
		0.28
		0.05
		0.02
		0.17
		0.22
		0.06
		0.16
		0.46
		0.27
		0.05
		0.05
		0.05
		0
		0.16
		0.04
		1.86
		0.02
		0.23
		0.21
		0.17
		0.16
		0.13
		0.04
		0.13
		0.17
		0.15
		0.43
		0.08
		0.24
		0.1
		0.21
		0.13
		0.38
		0.32
		0.1
		0.11
		0.03
		0.17
		0.15
		0.13
		0.22
		0.42
		0.49
		0.12
		0.06
		0.13
		0.02
		0.03
		0.19
		0.21
		0.21
		0.07
		0.02
		0.46
		0.08
		0.14
		0.3
		0.15
		0.06
		0.16
		0.14
		0.02
		0.86
		0.02
		0.12
		0.21
		0.13
		0.06
		0.38
		0
		0.23
		0.08
		0.08
		0.15
		0.34
		0.02
		0.34
		0.28
		0.49
		0.05
		0.13
		0.04
		0.04
		0.34
		0.21
		0.03
		0.24
		0.17
		0.08
		0.21
		0.21
		0.25
		0.1
		0.16
		0.16
		0.04
		0.32
		0.12
		0.2
		0.34
		0.36
		0.13
		0.43
		0.17
		0.51
		0.05
		0.04
		0.28
		0.18
		0.33
		0.34
		0.07
		0.13
		0.09
		0.16
		0.24
		0.46
		0.03
		0.46
		0.23
		0.43
		0.22
		0.11
		0.28
		0.13
		0.13
		0.3
		0.43
		0.42
		0.03
		0.47
		0.16
		0.15
		0.02
		0
		0.12
		0.13
		0
		0.2
		0.17
		0.12
		0.35
		0.05
		0.03
		0.34
		0.09
		0.05
		0.08
		0.21
		0.06
		0.13
		0.22
		0.13
		0.49
		0.04
		0.25
		0.63
		0.25
		0.34
		0.29
		0.13
		0.13
		0.13
		0.19
		0.34
		0.13
		0.12
		0.18
		0.14
		0.35
		0.1
		0.14
		0.05
		0.21
		0.03
		0.11
		0.21
		0.06
		0.28
		0.13
		0.43
		0.11
		0.1
		0.23
		0.28
		0.34
		0.23
		0.17
		0.13
		0.03
		0.15
		0.08
		0.1
		0.11
		0.22
		0.18
		0.34
		0.13
		0.43
		0.25
		0.12
		0.16
		0.34
		0.18
		0.13
		0.05
		0.25
		0.19
		0.47
		0.52
		0.02
		0.02
		0.13
		0.21
		0.14
		0.28
		0.04
		0.06
		0.02
		0.32
		0.06
		0.43
		0.13
		0.1
		0.1
		0.21
		0.14
		0.15
		0.25
		0.22
		0.12
		0.46
		0.08
		0.22
		0.43
		0.03
		0.04
		0.34
		0.1
		0.35
		0.28
		0.25
		0.06
		0.19
		0.08
		0.08
		0.12
		0.43
		0.17
		0.26
		0.18
		0.09
		0.11
		0.05
		0.04
		0.13
		0.28
		0.15
		0.09
		0.28
		0.03
		0.43
		0.2
		0.15
		0.22
		0.04
		0.13
		0.14
		0.15
		0.02
		0.06
		0.22
		0.23
		0.21
		0.15
		0.09
		0.16
		0.08
		0.35
		0.15
		0.19
		0.43
		0.28
		0.13
		0.49
		0.3
		0.1
		0.11
		0.04
		0.42
		0.05
		0.28
		0.19
		0.13
		0.12
		0.15
		0.28
		0.43
		0.09
		0.46
		0.28
		0.43
		0.13
		0.28
		0.15
		0.03
		0.03
		0.22
		0.05
		0.26
		0.34
		0.09
		0.06
		0.16
		0.41
		0.34
		0.33
		0.02
		0.12
		0.18
		0.01
		0.05
		0.16
		0.93
		0.28
		0.06
		0.18
		0.18
		0.26
		0.05
		0.38
		1.64
		0.35
		0.05
		0.04
		0.25
		0.86
		0.04
		0.21
		0.05
		0.18
		0.25
		0.03
		0.36
		0.13
		0.23
		0.17
		0.18
		0.3
		0.23
		0.28
		0.05
		0.1
		0.03
		0.04
		0.04
		0.05
		0.16
		0.29
		0.23
		0.16
		0.29
		0.32
		0
		0.13
		0.18
		0.08
		0.05
		0.12
		0.04
		0.47
		0.03
		0.41
		0.03
		0.02
		0.08
		0.13
		0.28
		0.13
		0.07
		0.13
		0.23
		0.25
		0.25
		0.26
		0.38
		0.38
		0.08
		0.34
		0
		0.07
		0.02
		0.51
		0.86
		0.08
		0.05
		0.03
		0.49
		0.49
		0.06
		0.19
		0.14
		0.05
		0.29
		0.05
		0.21
		0.13
		0.25
		0.17
		0.16
		0.15
		0.18
		0.13
		0.05
		0.32
		0.04
		0.05
		0.28
		0.12
		0.34
		0.13
		0.13
		0.36
		0.04
		0.41
		0.13
		0.03
		0.03
		0.38
		0.41
		0.34
		0.13
		0.28
		0.1
		0.05
		0.01
		0.23
		0.29
		0.23
		0.16
		0.25
		0.12
		0.04
		0.18
		0.16
		0.17
		0.19
		0.11
		0.18
		0.13
		0.06
		1.95
		0.03
		0.06
		0.17
		0.3
		0.25
		0.29
		0.27
		0.43
		0.13
		0.18
		0.26
		0.17
		0.12
		0.43
		0.82
		0.18
		0.4
		0.17
		0.08
		0.21
		0.03
		0.43
		0.21
		0.19
		0.17
		0.21
		0.12
		0.17
		0.47
		0.15
		0.56
		0.06
		0.16
		0.21
		0.47
		0.02
		0.05
		0.12
		0.46
		0.19
		0.05
		0.32
		0.28
		0.05
		0.21
		0.24
		0.25
		0.18
		0.02
		0.4
		0.3
		0.04
		0.05
		0.02
		0.13
		0.45
		0.04
		0.08
		0.41
		0.03
		0.43
		0.08
		0.07
		0.5
		0.06
		0.03
		0.41
		0.05
		0.34
		0.47
		0.47
		0.23
		0.18
		0.13
		0.16
		0.36
		0.43
		0.47
		0.13
		0.08
		0.23
		0.2
		0
		0.23
		0.73
		0.46
		0.06
		0.3
		0.34
		0.23
		0.08
		0.13
		0.12
		0.09
		0.32
		0.09
		0.43
		0.1
		0.09
		0.05
		0.02
		0.18
		0.17
		0.13
		0.17
		0.05
		0.03
		0.1
		0.06
		0.22
		0.13
		0.05
		0.12
		0.13
		0.28
		0.28
		0.23
		0.07
		0.2
		0.09
		0.21
		0.13
		0.06
		0.23
		0.06
		0.12
		0.16
		0.34
		0.06
		0.12
		0.43
		0.43
		0.13
		0.38
		0.43
		0.03
		0.08
		0.43
		0.05
		0.14
		0.15
		0.21
		0.25
		0.04
		0.23
		0.09
		0.33
		0.04
		0.19
		0.23
		0.4
		0.16
		0.16
		0.35
		0.21
		0.15
		0.08
		0.13
		0.34
		0.52
		0.08
		0.03
		0.13
		0.46
		0.13
		0.08
		0.15
		0.02
		0.43
		0.07
		0.03
		0.18
		0.08
		0.02
		0.07
		0.27
		0.15
		0.15
		0.04
		0.12
		0.35
		0.1
		0.19
		0.11
		0.28
		0.02
		0.17
		0.21
		0.11
		0.16
		0.05
		0.47
		0.14
		0.08
		0.28
		0.08
		0.22
		0.16
		0.05
		0.27
		0.09
		0.18
		0.05
		0.1
		0.25
		0.09
		0.13
		0.43
		0.12
		0.23
		0.08
		0.25
		0.28
		0.13
		0.28
		0.04
		0.29
		0.05
		0.15
		0.04
		0.23
		0.12
		0.38
		0.13
		0.1
		0.08
		0.23
		0.23
		0.05
		0.13
		0.46
		0.27
		0.18
		0.22
		0.15
		1.64
		0.13
		0.19
		0.02
		0.43
		0.16
		0.05
		0.4
		0.13
		0.12
		0.25
		0.49
		0.09
		0.23
		0.15
		0.21
		0.34
		0.17
		0.06
		0.05
		0.23
		0.15
		0.12
		0.12
		0.06
		0.13
		0.18
		0.03
		0.09
		0.22
		0.25
		0.08
		0.1
		0.03
		0.16
		0.19
		0.21
		0.04
		0.08
		0.25
		1.64
		0.3
		0.21
		0.08
		0
		0.08
		0.05
		0.04
		0.1
		0.15
		0.11
		0.16
		0.02
		0.03
		0.09
		0.38
		0.47
		0.15
		0.16
		0.16
		0.22
		0.38
		0.38
		0.38
		0.28
		0.08
		0.02
		0.49
		0
		0.05
		0.18
		0.15
		0.1
		0.49
		0.43
		0
		0.47
		0.09
		0.4
		0.16
		0.43
		0.34
		0.43
		0.12
		0.16
		0.49
		0.34
		0.09
		0.21
		0.03
		0.1
		0.09
		1.72
		0.17
		0.14
		0.13
		0.04
		0.03
		0.16
		0.24
		0.15
		0.43
		0.18
		0.86
		0.2
		0.25
		0.25
		0.07
		0.06
		0.07
		0.29
		0.15
		0.15
		0.19
		0.21
		0.46
		0.1
		0.35
		0.43
		0.27
		0.25
		0.08
		0.25
		0.43
		0.49
		0.21
		0.21
		0.04
		0.93
		0.1
		0.23
		0.09
		0.04
		0.04
		0.18
		0.1
		0.08
		0.05
		0.12
		0.07
		0.06
		0.49
		0.24
		0.11
		0.43
		0.21
		0.05
		0.46
		0.18
		0.17
		0.05
		0.34
		0.43
		0.09
		0.51
		0.29
		0.51
		0.41
		0.23
		0.1
		0.21
		0.17
		0.17
		0.4
		0.04
		0.16
		0.02
		0.06
		0.23
		0.93
		0.12
		0.17
		0.28
		0.18
		0.73
		0.24
		0.19
		0.06
		0.46
		0.03
		0.06
		0.47
		0.03
		0.08
		0.06
		0.3
		0.19
		0.07
		0.29
		0.21
		0.04
		0.28
		0.1
		0.27
		0.23
		0.49
		0.02
		0.23
		0.03
		0.25
		0.29
		0.32
		0.09
		0.12
		0.17
		0.34
		0.1
		0.15
		0.26
		0
		0.13
		0.25
		0.4
		0.23
		0.12
		0.49
		0.12
		0
		0.16
		0.06
		0.33
		0.13
		0.08
		0.21
		0.02
		0.06
		0.05
		0.35
		0.03
		0.16
		0.73
		0.13
		0.21
		0.13
		0.13
		0.1
		0.22
		0.12
		0.26
		0.29
		0.16
		0.01
		0.19
		0.07
		0.28
		0.29
		0.1
		0.09
		0.16
		0.03
		0.16
		0.1
		0.24
		0.19
		0.17
		0.16
		0.17
		0.21
		0.05
		0.15
		0.13
		0.2
		0.02
		0.12
		0.43
		0.15
		0.04
		0.05
		0.25
		0.12
		0.04
		0.17
		0.28
		0.23
		0.02
		0.26
		0.49
		0.25
		0.17
		0.16
		0.22
		0.15
		0.1
		0.02
		0.35
		0.19
		0.33
		0.13
		0.22
		0.05
		0.04
		0.12
		0.17
		0.08
		0.09
		0.19
		0.43
		0.22
		0.49
		0.03
		0.16
		0.02
		0.05
		0.07
		0.18
		0.43
		0.03
		0.34
		0.12
		0.18
		0.67
		0.23
		0.14
		0.05
		0.27
		0.46
		0.19
		0.16
		0.13
		0.15
		0.42
		0.25
		0.06
		0.34
		0.25
		0.49
		0.13
		0.24
		0.43
		0.46
		0.11
		0.07
		0.09
		0.05
		0.16
		0.08
		0.25
		0.1
		0.13
		0.33
		0.21
		0.04
		0.08
		0.12
		0.11
		0.08
		0.35
		0.13
		0.49
		0.04
		0.22
		0.19
		0.13
		0.03
		0.03
		1.35
		0.34
		0.15
		0.06
		0.08
		0.01
		0.13
		0.08
		0.16
		0.06
		0.04
		0.33
		0.21
		0.26
		0.28
		0.16
		0.13
		0.67
		0.1
		0.02
		0.04
		0.03
		0.25
		0.06
		0.13
		0.16
		0.32
		0.17
		0.08
		0.23
		0.38
		0.25
		0.47
		0.05
		0.15
		0.17
		0.28
		0.21
		0.17
		0.16
		0.16
		0.16
		0.03
		0.2
		0.15
		0.47
		0.25
		0.17
		0.21
		0.16
		0.11
		0.05
		0.19
		0.14
		0.34
		0.11
		0.08
		0.09
		0.21
		0.42
		0.21
		0.25
		0.09
		0.25
		0.22
		0.3
		0.05
		0.16
		0.03
		0.12
		0.08
		0.36
		0.21
		0.18
		0.12
		0.46
		0.46
		0.43
		0.05
		0.03
		0.16
		0.19
		0.16
		0.08
		0.22
		0.13
		0.05
		0.21
		0.26
		0.21
		0.13
		0.19
		0.15
		0.03
		0.08
		0.08
		0.43
		0.38
		0.13
		0.06
		0.28
		0.17
		0.03
		0.25
		0.08
		0.34
		0.15
		0.07
		0.13
		0.13
		0.14
		0.06
		0.36
		0.08
		0.28
		0.05
		0.17
		0.43
		0.17
		0.33
		0.46
		0.13
		0.13
		0.05
		0.32
		0.47
		0.28
		0.12
		0.11
		0.08
		0.07
		0.09
		0.67
		0.22
		0.06
		0.13
		0.19
		0.25
		0.13
		0.17
		0.19
		0.05
		0.26
		0.13
		0.4
		0.15
		0.34
		0.13
		0.38
		0.17
		0.33
		0.41
		0.33
		0.18
		0.11
		0.22
		0.06
		0.11
		0.46
		0.4
		0.16
		0.09
		0.02
		0.06
		0.29
		0.13
		0.18
		0.23
		0.23
		0.08
		0.15
		0.35
		0.16
		0.23
		0.04
		0.08
		0.19
		0.08
		0.17
		0.05
		0.24
		0.43
		0.12
		0.22
		0.19
		0.09
		0.3
		0.15
		0.06
		0.43
		0.17
		0.19
		0.13
		0.08
		0.43
		0.03
		0.08
		0.13
		0.13
		0.19
		0.12
		0.21
		0.08
		0.23
		0.13
		0.4
		0.25
		0.06
		0.18
		0.33
		0.22
		0.34
		0.21
		0.05
		0.17
		0.17
		0.13
		0.22
		0.05
		0.18
		0.38
		0.49
		0.12
		0.13
		0.21
		0.17
		0.08
		0.2
		0.16
		0.23
		0.06
		0.29
		0.03
		0.14
		0.49
		0.21
		0.05
		0.19
		0.49
		0.05
		0.4
		0.47
		0.05
		0.49
		0.24
		0.13
		0.17
		0.13
		0.22
		0.13
		0.08
		0.43
		0.08
		0.08
		0.02
		0.17
		0.13
		0.14
		0.03
		0.1
		0.2
		0.18
		0.22
		0.27
		0.25
		0.23
		0.18
		0.27
		0.17
		0.03
		0.13
		0.13
		0.38
		0.18
		0.13
		0.18
		0.47
		0.19
		0.28
		0.22
		0.43
		0.28
		0.05
		0.25
		0.08
		0.23
		0.15
		0.12
		0.13
		0.28
		0.06
		0.04
		0.08
		0.13
		0.13
		0.12
		0.12
		0.49
		0.18
		0.06
		0.24
		0.35
		0.12
		0.28
		0.17
		0.11
		0.25
		0.27
		0.49
		0.34
		0.28
		0.34
		0.97
		0.12
		0.2
		0.38
		0.13
		0.04
		0.16
		0.21
		0.05
		0.04
		0.19
		0.41
		0.03
		0.13
[truncated: 18,002 more rows]

## Sheet: Figure 1h
Figure 1h
Mean rate (Hz)			Peak rate (Hz)			Vector length			MI (bits/spk)			Tuning width (rad)
Light	Dark		Light	Dark		Light	Dark		Light	Dark		Light	Dark
1.75	1.86833		5.33842	9.89867		0.85794	0.81805		0.854448	1.24476		1.39876	1.17811
5.06667	4.835		25.5439	33.0859		0.622615	0.654759		1.03096	1.42366		1.57376	1.30877
0.791667	2.005		6.77502	8.56074		0.446866	0.591163		1.297	0.889741		1.32185	1.69719
20.1717	15.2967		67.3119	52.0786		0.835179	0.83882		1.00791	0.97412		1.70127	1.50236
7.66833	7.865		19.1244	28.5083		0.718814	0.39841		0.404062	0.616282		1.27195	3.1164
5.98333	7.81333		15.8566	21.8085		0.735306	0.788512		0.53246	0.747609		1.55824	1.61381
5.05167	2.91833		13.9427	15.476		0.849638	0.768526		0.701777	1.32793		1.38371	1.30619
4.645	4.785		26.3434	30.3715		0.536572	0.494658		1.02412	1.22251		1.52759	1.31313
17.6567	10.67		44.9822	38.3986		0.788553	0.731142		0.514758	0.885048		1.40848	1.4521
2.75	7.29667		42.4811	50.2842		0.806116	0.799181		3.03058	1.77808		1.24696	1.34708
6.965	5.24167		38.6762	33.6704		0.714021	0.670564		1.22165	1.27487		1.53235	1.33683
2.52167	1.50333		7.21137	9.07559		0.873421	0.792798		0.760782	1.47109		1.33206	1.21935
14.21	12.5983		41.329	38.5203		0.787847	0.671123		0.839044	0.945868		1.77253	2.42292
3.56833	2.23333		8.80784	7.17339		0.739468	0.752664		0.601713	0.880906		1.96262	1.51761
6.325	7.16667		18.2924	17.1289		0.534183	0.551313		0.476233	0.329291		1.73983	1.60749
17.3333	13.985		35.3181	34.979		0.64547	0.54618		0.417015	0.607747		2.46711	2.68261
16.5417	16.1533		43.1245	38.3177		0.713438	0.537477		0.71807	0.644707		2.14767	2.96686
12.1033	21.8683		65.7523	60.6715		0.731866	0.695459		1.31949	0.643678		1.43811	1.84913
4.81	12.6217		8.9045	23.2472		0.248107	0.198883		0.119907	0.132273		1.88604	2.24599
8.60167	7.59167		31.2046	24.0866		0.491611	0.458337		0.677762	0.605325		1.5421	2.00569
18.3867	16.34		71.3103	51.6611		0.534655	0.616554		0.797879	0.648715		1.32833	1.20653
7.07667	3.09833		15.2486	10.9729		0.430059	0.271409		0.219572	0.713058		1.83195	2.08297
10.265	14.4983		48.2489	60.5936		0.479297	0.530973		0.861499	0.834287		1.29471	1.62215
24.4267	23.36		85.8986	74.9577		0.544779	0.484396		0.805536	0.435864		1.44447	1.527
11.9683	6.17667		32.8599	31.4843		0.650573	0.444861		0.550197	1.2894		1.66897	1.58209
11.8117	16.4117		46.9122	57.6894		0.689037	0.617014		1.16874	1.00595		1.92718	2.16158
8.765	9.915		31.7739	37.7454		0.408705	0.483183		0.423366	0.434146		2.0924	1.57607
10.15	10.065		15.3508	13.565		0.664777	0.784829		0.0694389	0.107604		2.79761	2.39084
13.1883	12.0067		25.4159	15.922		0.712483	0.770961		0.159167	0.128006		2.38145	2.61069
6.76667	7.465		23.9694	15.7761		0.418866	0.679185		0.244383	0.270405		2.49852	2.35641
6.33	5.84		20.3541	36.8611		0.663603	0.0777203		0.758161	0.863211		2.30673	1.183

## Sheet: Figure 2c
Figure 2c
Vector length				Tuning width (rad)				MI (bits/spk)
WTL	rd1	WTD		WTL	rd1	WTD		WTL	rd1	WTD
0.561148	0.695417	0.599799		1.33027	1.60071	2.51062		0.907455	0.593502	0.630327
0.797682	0.60931	0.58504		1.37627	1.38877	3.04255		1.21199	0.788399	0.318187
0.869278	0.59531	0.659356		1.36368	1.26697	2.59742		1.3362	0.64459	0.416335
0.688616	0.664994	0.579311		1.97701	1.32014	2.36834		0.731279	0.890593	0.48314
0.679577	0.854612	0.622234		1.33348	1.21969	3.01149		0.541816	1.42499	0.34874
0.555606	0.604745	0.505904		1.1578	1.72831	2.65328		0.917015	0.399777	0.534033
0.348161	0.685238	0.634059		1.19378	1.43162	1.89474		0.529864	1.15552	0.908149
0.876808	0.746713	0.579423		1.44948	1.33	2.22723		1.36384	0.743357	0.839184
0.848858	0.341154	0.746871		1.28657	2.52795	2.00651		1.85708	0.289448	1.3086
0.656386	0.531999	0.480839		1.19302	1.85674	3.59916		0.482532	0.667878	0.15014
0.852256	0.776632	0.766842		1.19242	1.2519	1.99141		1.56827	0.877606	1.39303
0.848455	0.538341	0.643594		1.2933	1.66183	2.57915		1.58551	0.806467	0.348221
0.899612	0.355418	0.41598		1.37025	1.47155	3.01845		1.38493	0.272206	0.659706
0.886045	0.475854	0.423377		1.17804	1.54727	3.15814		1.4187	0.233157	0.555744
0.820205	0.403767	0.41588		1.32129	1.63541	2.11331		1.46735	0.127085	0.578961
0.597392	0.923017	0.468616		1.10541	1.348	3.23814		1.23382	0.595385	0.60948
0.928574	0.681691	0.459673		1.19543	1.26839	1.87699		1.79944	1.88124	0.734004
0.88344	0.82349	0.502667		1.31993	1.50097	2.82503		1.59195	1.29325	0.445502
0.748876	0.591839	0.694987		2.0716	1.11962	2.7103		1.17307	0.487346	0.675627
0.653111	0.749914	0.615396		1.27153	1.70339	2.52892		0.885942	0.891574	0.483314
0.77951	0.874565	0.450502		1.09383	1.50422	3.02015		1.22174	0.405484	0.322076
0.833655	0.800631	0.424561		1.06369	1.76142	1.83722		0.883471	1.12466	0.248487
0.920231	0.308447	0.352441		1.2267	1.77817	2.56136		1.0266	0.596083	0.270063
0.888828	0.826059	0.0900669		0.972544	1.27829	1.96557		1.35608	0.729277	1.04905
0.897994	0.881271	0.66		1.16185	1.28997	2.05852		0.84902	1.90698	0.638598
0.858258	0.666868	0.694935		1.23069	1.55423	2.10322		0.996275	1.14109	0.242378
0.625153	0.814076	0.324226		0.986353	1.65996	2.22983		1.26393	0.573792	0.809104
0.848177	0.722567	0.3665		1.01967	2.70688	2.44493		0.970227	0.292143	0.523239
0.736036	0.46025	0.354329		1.24043	1.83068	1.37499		1.41622	0.427537	0.299428
0.699847	0.737692	0.30118		1.52359	1.43458	1.16874		0.952761	0.667402	0.254514
0.736665	0.575185			1.65961	1.75234			0.9684	0.540772
0.702077	0.667712			1.65173	1.6737			1.0382	0.536052
0.725532	0.620747			1.56749	2.11119			1.10434	0.458208
0.757525	0.60978			1.41364	1.35648			0.994085	0.641709
0.737458	0.404256			1.68778	2.36336			1.01945	0.140708
0.401403	0.339403			1.39535	1.68286			0.474871	0.26893
0.536031	0.622615			1.51789	1.57376			0.529396	1.04396
0.57493	0.446866			1.49771	1.32185			0.570121	1.31
0.746961	0.835179			1.15741	1.70127			1.09054	1.02091
0.702649	0.718814			1.06718	1.27195			1.0088	0.417062
0.927805	0.735306			1.0514	1.55824			1.52211	0.54546
0.957288	0.849638			1.09908	1.38371			2.37567	0.714777
0.912958	0.536572			1.23899	1.52759			1.32369	1.03712
0.92754	0.788553			1.33202	1.40848			1.75788	0.527758
0.801868	0.806116			0.976171	1.24696			0.997695	3.04358
0.755528	0.714021			0.990207	1.53235			0.973956	1.23465
0.786455	0.873421			1.16717	1.33206			1.41504	0.773782
0.898877	0.797081			0.99194	1.49363			1.38151	1.60999
0.710375	0.396081			0.962875	1.20809			2.37008	0.161368
0.877561	0.795415			0.990169	2.04335			1.51017	0.307392
0.931676	0.804172			1.04955	1.57055			1.40589	1.45045
0.924431	0.772777			1.2489	1.25713			1.13783	3.41231
0.918227	0.871397			1.43786	1.66439			0.974533	0.943796
0.790818	0.668758			1.35874	1.4			1.69476	2.5651
0.859784	0.853951			1.35669	1.67938			0.794149	0.417689
0.796043	0.843741			1.32527	1.59988			1.63575	2.15959
0.861067	0.839972			1.30265	1.32378			0.731701	0.407563
0.843598	0.351534			1.57682	1.61075			1.74655	2.32303
0.877203	0.744379			1.40471	1.29416			0.495152	2.5469
0.642478	0.638213			1.60314	1.29956			0.724378	1.39406
0.479904	0.322696			1.25451	1.75281			0.591281	0.636311
0.354526	0.856658			1.06701	1.66995			1.65081	0.898641
0.851274	0.831994			1.59016	1.51529			0.760347	2.62401
0.918802	0.722316			1.22494	1.31204			0.436025	0.320275
0.295841	0.733644			1.20355	1.92711			1.3134	0.759594
0.916432	0.827774			1.87068	1.53288			1.18202	0.403977
0.903652	0.827749			1.2863	1.61003			1.16689	0.942953
0.676527	0.527809			1.32954	1.33801			1.45135	0.426901
0.876362	0.4717			1.47641	1.24696			0.832158	1.95518
0.891798	0.573148			1.27772	1.4064			1.32418	1.27437
0.834998	0.803404			1.18678	1.24832			1.53614	0.438452
0.815666	0.208172			1.39723	1.65991			1.66381	2.05894
0.783518	0.605099			2.15751	1.47105			1.23741	0.692288
0.685144	0.8633			1.8622	1.51111			0.453004	1.27455
0.39397	0.833636			1.3908	1.26757			0.533297	1.04495
0.698518	0.75659			2.03367	1.5229			0.834497	0.973153
0.82227	0.872565			1.43189	1.36476			0.303614	0.444191
0.591964	0.49888			1.39541	1.43871			1.36211	1.27096
0.805259	0.867626			1.47164	1.29624			0.580764	1.71046
0.734005	0.854116			1.45088	1.52231			0.733812	0.994392
0.829511	0.888393			1.69067	1.37008			0.90113	1.37797
0.76688	0.844615			1.8118	1.37211			0.768044	1.39134
0.733341	0.837862			2.33893	1.51694			0.594575	1.39295
0.472826	0.888447			1.50294	1.33244			0.125836	0.884069
0.447533	0.71795			1.83832	1.15745			1.36206	1.49167
0.762111	0.87861			1.58136	1.32008			0.868632	1.20277
0.602718	0.787414			1.81003	1.26012			1.07598	1.37471
0.692575	0.814702			1.75705	1.55898			0.852928	1.39681
0.622245	0.849864			2.12585	1.29356			0.607546	0.524443
0.484044	0.442767			2.07583	1.84472			0.280299	0.683551
0.591327	0.681654			1.80555	1.40714			0.171976	1.44741
0.193384	0.864354			1.77236	1.30791			1.32396	1.11876
0.79688	0.763937			1.3224	1.30791			0.663426	0.655947
0.661807	0.671608			1.60661	1.75417			1.55011	1.00817
0.821611	0.823442			1.25377	1.20789			0.597465	1.09552
0.520703	0.831494			1.6042	1.47358			1.64203	0.864665
0.844279	0.769046			1.29138	1.32742			0.724951	0.542668
0.589298	0.621406			1.16082	1.56628			0.597792	0.79765
0.866486	0.8154			1.24742	1.28102			0.179689	0.820941
0.296739	0.80394			1.16315	1.59679			2.20352	1.3053
0.805144	0.579929			1.42915	1.9873			1.6794	1.11155
0.785021	0.823478			1.56442	1.55859			1.80929	1.53831
0.76418	0.750756			1.01814	1.83943			0.789922	0.43845
0.723936	0.70021			1.01496	1.67149			0.519272	0.583587
0.647848	0.240544			1.03322	1.87397			1.24698	0.804215
0.235324	0.750444			1.08494	1.54438			2.15703	0.989736
0.61473	0.713445			1.1373	1.94163			2.77327	1.02798
0.784958	0.708022			1.35521	1.89638			1.61448	0.937425
0.314656	0.788972			1.1814	1.45977			0.577974	0.413771
0.934167	0.730092			1.09693	1.85328			0.233746	0.645979
0.923981	0.802536			1.12397	1.70024			0.750907	0.879415
0.797534	0.718413			1.31258	1.5636			0.458059	1.06589
0.935281	0.671561			2.03178	1.81981			1.02447	0.695683
0.87217	0.742033			1.07963	1.49241			0.90303	0.2496
0.771026	0.628604			1.25824	1.87728			0.801216	1.04473
0.637573	0.569174			1.75	1.37131			0.498474	0.485906
0.52997	0.657006			1.23406	1.38001			1.07391	0.381195
0.779018	0.719324			1.15186	2.11597			0.5216	1.00718
0.43288	0.793621			1.16879	1.67586			0.982687	0.599419
0.785628	0.640891			1.27632	1.71426			1.1678	0.87284
0.826024	0.718311			1.23131	1.56778			1.01867	0.789495
0.808482	0.766288			1.34367	1.74444			0.687271	0.697158
0.694195	0.771208			1.43831	1.68937			1.13122	0.585874
0.741425	0.737367			1.23791	1.65736			0.75763	0.710424
0.668309	0.791837			1.16442	1.83716			0.746579	0.921908
0.588466	0.82978			1.49134	1.41247			1.10706	0.590728
0.853712	0.725463			1.60497	1.83719			1.0153	1.10209
0.814408	0.611297			1.58189	1.60116			0.832992	0.438198
	0.659612				1.593				0.456318
	0.53796				2.24541				1.24373
	0.68899				1.57073				0.262402
	0.545793				1.69854				0.378982
	0.548083				2.21079				0.325
	0.277205				2.06608				0.576665
	0.733955				1.98913				0.763001
	0.742584				1.41046				0.852044
	0.787847				1.77253				0.614713
	0.739468				1.96262				0.489233
	0.534183				1.73983				0.430015
	0.64547				2.46711				0.73107
	0.713438				2.14767				1.33249
	0.731866				1.43811				0.690762
	0.491611				1.5421				0.810879
	0.534655				1.32833				0.232572
	0.430059				1.83195				0.874499
	0.479297				1.29471				0.818536
	0.544779				1.44447				0.563197
	0.650573				1.66897				1.18174
	0.689037				1.92718				0.447146
	0.483183				1.57607				0.120604
	0.784829				2.39084				0.141006

## Sheet: Figure 3c
Figure 3c
Vector length			Tuning width (rad)			MI (bits/spk)
rd1	Gnat		rd1	Gnat		rd1	Gnat
0.695417	0.714776		1.60071	1.73485		0.593502	0.860165
0.60931	0.619142		1.38877	1.77198		0.788399	0.540558
0.59531	0.66416		1.26697	1.55213		0.64459	0.633159
0.664994	0.724009		1.32014	1.62748		0.890593	0.860789
0.854612	0.456158		1.21969	1.63677		1.42499	0.363833
0.604745	0.488024		1.72831	1.68151		0.399777	0.565325
0.685238	0.753325		1.43162	1.70437		1.15552	1.20035
0.746713	0.700912		1.33	1.2675		0.743357	0.893729
0.341154	0.595711		2.52795	1.73027		0.289448	0.772424
0.531999	0.650737		1.85674	2.09194		0.667878	0.73249
0.776632	0.791852		1.2519	1.59329		0.877606	1.31008
0.538341	0.463273		1.66183	1.9926		0.806467	0.437821
0.355418	0.635805		1.47155	1.71121		0.272206	0.465932
0.475854	0.699692		1.54727	2.01648		0.233157	0.626953
0.403767	0.39169		1.63541	1.38276		0.127085	0.420894
0.923017	0.790771		1.348	1.25701		0.595385	1.02379
0.681691	0.764068		1.26839	1.9475		1.88124	0.782013
0.82349	0.783866		1.50097	1.64551		1.29325	1.32449
0.591839	0.833912		1.11962	1.41671		0.487346	0.422474
0.749914	0.715519		1.70339	2.42911		0.891574	1.57741
0.874565	0.79424		1.50422	1.18322		0.405484	1.19048
0.800631	0.831426		1.76142	1.3186		1.12466	0.517238
0.308447	0.702587		1.77817	2.39732		0.596083	0.989785
0.826059	0.625738		1.27829	1.25733		0.729277	0.69959
0.881271	0.593077		1.28997	1.62922		1.90698	0.481998
0.666868	0.358168		1.55423	2.16042		1.14109	0.796841
0.814076	0.688326		1.65996	1.656		0.573792	0.747197
0.722567	0.673833		2.70688	1.36913		0.292143	0.538772
0.46025	0.682773		1.83068	1.56215		0.427537	0.532075
0.737692	0.530871		1.43458	2.39531		0.667402	0.473364
0.575185	0.65445		1.75234	1.62897		0.540772	0.783182
0.667712	0.593305		1.6737	1.87		0.536052	0.849933
0.620747	0.654724		2.11119	1.33757		0.458208	0.920426
0.60978	0.788333		1.35648	1.25306		0.641709	0.480181
0.404256	0.458368		2.36336	3.04038		0.140708	0.461865
0.339403	0.581506		1.68286	2.26518		0.26893	0.540043
0.622615	0.636408		1.57376	1.54034		1.04396	0.748777
0.446866	0.630853		1.32185	1.47576		1.31	0.462595
0.835179	0.500632		1.70127	1.58292		1.02091	0.727148
0.718814	0.659562		1.27195	1.44596		0.417062	0.72627
0.735306	0.618318		1.55824	1.4206		0.54546	0.798634
0.849638	0.647518		1.38371	1.54687		0.714777	0.460489
0.536572	0.599628		1.52759	1.34279		1.03712	0.82915
0.788553	0.741225		1.40848	1.37877		0.527758	0.643854
0.806116	0.469746		1.24696	1.50025		3.04358	0.901964
0.714021	0.789388		1.53235	1.44937		1.23465	0.72114
0.873421	0.644497		1.33206	1.39455		0.773782	0.771666
0.797081	0.548132		1.49363	1.44376		1.60999	0.337308
0.396081	0.297542		1.20809	1.31886		0.161368	0.905035
0.795415	0.781672		2.04335	1.2251		0.307392	1.4363
0.804172	0.797609		1.57055	1.22131		1.45045	0.214802
0.772777	0.510484		1.25713	1.63485		3.41231	0.32266
0.871397	0.588815		1.66439	1.33918		0.943796	0.761413
0.668758	0.659539		1.4	2.16445		2.5651	1.07971
0.853951	0.713601		1.67938	1.73081		0.417689	0.437185
0.843741	0.614598		1.59988	1.43606		2.15959	0.338307
0.839972	0.206395		1.32378	1.74329		0.407563	0.989256
0.351534	0.661136		1.61075	1.57975		2.32303	0.217901
0.744379	0.511654		1.29416	1.83747		2.5469	1.01007
0.638213	0.645425		1.29956	1.27375		1.39406	0.590175
0.322696	0.583468		1.75281	1.59311		0.636311	1.28517
0.856658	0.809444		1.66995	1.37851		0.898641	0.755607
0.831994	0.565033		1.51529	1.37403		2.62401	0.59127
0.722316	0.880175		1.31204	1.34263		0.320275	0.89708
0.733644	0.533089		1.92711	1.42179		0.759594	0.50992
0.827774	0.710398		1.53288	1.41435		0.403977	0.249857
0.827749	0.576478		1.61003	1.82448		0.942953	0.38234
0.527809	0.413723		1.33801	2.66119		0.426901	0.491359
0.4717	0.41063		1.24696	1.359		1.95518	0.69186
0.573148	0.575924		1.4064	1.69115		1.27437	0.49656
0.803404	0.567528		1.24832	1.89708		0.438452	0.194639
0.208172	0.472309		1.65991	2.02231		2.05894	0.842047
0.605099	0.416375		1.47105	2.03358		0.692288	0.438375
0.8633	0.688409		1.51111	2.02624		1.27455	0.883326
0.833636	0.580702		1.26757	1.98412		1.04495	0.482861
0.75659	0.718772		1.5229	1.79603		0.973153	0.840463
0.872565	0.487047		1.36476	1.75402		0.444191	0.558143
0.49888	0.684795		1.43871	1.70035		1.27096	0.655845
0.867626	0.659092		1.29624	1.68637		1.71046	0.558816
0.854116	0.684978		1.52231	2.03921		0.994392	0.477495
0.888393	0.715929		1.37008	2.4165		1.37797	1.0209
0.844615	0.726404		1.37211	2.31547		1.39134	1.2363
0.837862	0.728734		1.51694	1.5023		1.39295	0.993313
0.888447	0.739803		1.33244	1.67791		0.884069	0.234464
0.71795	0.741173		1.15745	1.62011		1.49167	0.141612
0.87861	0.386725		1.32008	1.98541		1.20277	0.121671
0.787414	0.336949		1.26012	2.11556		1.37471	0.0773839
0.814702	0.323792		1.55898	2.2267		1.39681	0.184034
0.849864	0.156902		1.29356	1.58293		0.524443	1.26101
0.442767	0.403704		1.84472	1.97389		0.683551	0.862077
0.681654	0.867277		1.40714	1.84545		1.44741	0.442451
0.864354	0.886281		1.30791	2.25273		1.11876	0.599146
0.763937	0.862554		1.30791	1.8517		0.655947	0.886344
0.671608	0.888065		1.75417	2.07716		1.00817	2.19389
0.823442	0.734357		1.20789	1.53147		1.09552	0.759159
0.831494	0.586517		1.47358	1.57101		0.864665	0.191315
0.769046	0.891327		1.32742	1.31648		0.542668	1.57067
0.621406	0.875407		1.56628	1.45328		0.79765	2.00866
0.8154	0.338719		1.28102	1.44982		0.820941	1.14574
0.80394	0.503223		1.59679	1.72742		1.3053	0.629175
0.579929	0.539722		1.9873	1.52078		1.11155	1.01586
0.823478	0.569526		1.55859	1.37459		1.53831	0.841147
0.750756	0.0603598		1.83943	1.53853		0.43845	1.66956
0.70021	0.693521		1.67149	1.19041		0.583587	1.10603
0.240544	0.496937		1.87397	1.63393		0.804215	0.836317
0.750444	0.219749		1.54438	2.08685		0.989736	0.592954
0.713445	0.535111		1.94163	1.7898		1.02798	0.691197
0.708022	0.509511		1.89638	1.50186		0.937425	0.363909
0.788972	0.271309		1.45977	3.20002		0.413771	0.297011
0.730092	0.374762		1.85328	1.78851		0.645979	0.731055
0.802536	0.441513		1.70024	1.86369		0.879415	0.690499
0.718413	0.571655		1.5636	2.52283		1.06589	0.598786
0.671561	0.600932		1.81981	2.31183		0.695683	0.55988
0.742033	0.469878		1.49241	1.70088		0.2496	0.649333
0.628604	0.378285		1.87728	1.83848		1.04473	0.715883
0.569174	0.723436		1.37131	1.48681		0.485906	0.840002
0.657006	0.20423		1.38001	1.97194		0.381195	0.857735
0.719324	0.570334		2.11597	2.2648		1.00718	0.511198
0.793621	0.668248		1.67586	1.93282		0.599419	0.674731
0.640891	0.669516		1.71426	1.95381		0.87284	0.323757
0.718311	0.705679		1.56778	2.05973		0.789495	0.811774
0.766288	0.676708		1.74444	1.84039		0.697158	0.357521
0.771208	0.600027		1.68937	2.06989		0.585874	0.721356
0.737367	0.574105		1.65736	1.6029		0.710424	0.836658
0.791837	0.696188		1.83716	1.68796		0.921908	0.516031
0.82978	0.41734		1.41247	1.75181		0.590728	0.510495
0.725463	0.621501		1.83719	1.73631		1.10209	0.181148
0.611297	0.697762		1.60116	1.56887		0.438198	0.8
0.659612			1.593			0.456318
0.53796			2.24541			1.24373
0.68899			1.57073			0.262402
0.545793			1.69854			0.378982
0.548083			2.21079			0.325
0.277205			2.06608			0.576665
0.733955			1.98913			0.763001
0.742584			1.41046			0.852044
0.787847			1.77253			0.614713
0.739468			1.96262			0.489233
0.534183			1.73983			0.430015
0.64547			2.46711			0.73107
0.713438			2.14767			1.33249
0.731866			1.43811			0.690762
0.491611			1.5421			0.810879
0.534655			1.32833			0.232572
0.430059			1.83195			0.874499
0.479297			1.29471			0.818536
0.544779			1.44447			0.563197
0.650573			1.66897			1.18174
0.689037			1.92718			0.447146
0.483183			1.57607			0.120604
0.784829			2.39084			0.141006

## Sheet: Figure 4b
Figure 4b
Mean rate (Hz)			Peak rate (Hz)			Vector length			MI (bits/spk)
Intact whiskers	Whiskers ablated		Intact whiskers	Whiskers ablated		Intact whiskers	Whiskers ablated		Intact whiskers	Whiskers ablated
9.08667	5.95333		41.2442	14.2155		0.68187	0.754462		1.33239	0.726615
23.355	8.91333		60.9962	44.5893		0.46025	0.613219		0.414537	1.19434
13.5517	14.4733		39.1891	33.5063		0.737692	0.75798		0.654402	0.487646
16.1233	15.93		47.7888	53.0675		0.575185	0.783338		0.527772	0.756001
4.48667	10.665		11.4325	24.4028		0.667712	0.719784		0.523052	0.424734
17.51	16.685		40.6727	39.1841		0.620747	0.744873		0.445208	0.537883
4.415	7.23833		24.1636	15.0595		0.558497	0.77743		1.11542	0.413591
4.86333	8.05		24.9768	19.4631		0.587889	0.775766		1.01467	0.463146
5.84333	2.90667		28.7078	22.865		0.868662	0.490433		1.36208	1.15073
10.135	3.46833		24.0023	16.11		0.844093	0.127579		0.529	0.43497
9.21667	4.98833		45.6029	37.3865		0.808098	0.461454		1.23112	1.04269
9.16167	4.42333		17.6073	16.4055		0.831275	0.408169		0.314629	0.645216
8.85333	15.9583		56.1851	65.0375		0.826901	0.861291		1.60933	1.00823
13.7167	3.36667		37.484	32.9932		0.916487	0.735943		0.815804	2.07795
3.19333	7.55		23.7665	22.5928		0.339908	0.801786		1.06336	0.762662
8.80167	3.70667		17.2117	14.2617		0.836125	0.412499		0.32291	0.672929
3.56	11.145		28.5024	37.7544		0.707056	0.836742		1.93161	0.932846
13.19	22.2017		52.6386	47.3947		0.75659	0.766596		1.03195	0.334678
15.5617	10.9933		51.115	34.7718		0.872565	0.8884		0.960153	0.988573
8.55667	15.7517		23.9771	25.2917		0.49888	0.788766		0.431191	0.182037
22.0983	34.085		97.6954	61.9391		0.867626	0.866878		1.25796	0.331129
12.2467	2.965		66.0635	44.9261		0.78581	0.854116		1.69746	2.72904
14.29	7.77833		45	32.0851		0.888393	0.872293		0.981392	1.25406
25.8183	27.9617		119.405	75.6044		0.844615	0.789088		1.36497	0.549884
5.395	1.74		24.9003	14.6255		0.691657	0.837862		1.37834	1.67938
13.9933	3.09167		60.1969	38.9946		0.743255	0.888447		1.37995	2.5415
6.87167	9.00167		25.7836	15.2674		0.71795	0.840211		0.871069	0.271858
8.74167	1.27167		41.3066	18.9189		0.87861	0.706935		1.47867	2.69817
2.395	3.44		16.0614	18.0383		0.787414	0.716844		1.18977	1.55261
10.8517	3.865		49.8191	29.3456		0.814702	0.562931		1.36171	1.35782
6.74167	6.205		32.817	19.7189		0.849864	0.815624		1.38381	0.735377
10.4033	4.44167		29.8677	36.7154		0.442767	0.426059		0.511443	1.51166
12.8883	4.61333		41.3356	33.2796		0.681654	0.538067		0.670551	1.43017
9.27167	13.8217		45.5572	37.2209		0.864354	0.845983		1.43441	0.588026
8.76667	5.71167		39.0268	33.1284		0.763937	0.739613		1.10576	1.25931
10.135	14.1067		46.7243	22.4112		0.87242	0.874457		0.957149	0.64008
8.845	9.14167		18.2277	25.8094		0.81944	0.805948		0.327144	0.559848
3.8	4.43333		11.9372	17.8337		0.740565	0.547072		0.523323	0.598966
3.60667	6.23667		19.19	21.5447		0.781401	0.484437		0.748997	1.05692
21.285	10.4083		61.5508	55.212		0.779066	0.443976		0.751197	0.921412
12.645	5.79		57.3747	45.8953		0.865951	0.704706		1.2445	1.69059
17.0833	10.4117		57.7126	56.548		0.713003	0.42115		0.711951	0.940184
2.065	2.74667		28.9645	25.6034		0.124834	0.357389		1.02826	1.0214
5.18167	6.49667		28.3039	29.9436		0.523524	0.0308248		0.790342	0.410805
12.14	13.795		99.7539	74.3955		0.606665	0.654039		1.01805	0.804871
9.33	4.09833		22.9121	18.3655		0.590376	0.277535		0.406655	0.648224
22.355	17.3767		67.4486	65.5933		0.638243	0.120563		0.584265	0.423773
5.17667	8.53667		29.5495	28.2931		0.403767	0.414206		0.410051	0.476985
6.51667	3.11		20.4358	15.2386		0.772174	0.369818		0.758014	0.79115
4.145	4.815		17.0188	53.245		0.444882	0.668632		0.90244	2.33203
20.9933	9.34667		53.4566	65.0524		0.51902	0.514433		0.56576	1.37727
8.475	3.895		21.1307	33.4897		0.516243	0.521331		0.664388	1.53667
29.2767	34.2333		41.4192	61.3524		0.395783	0.637687		0.0606444	0.080516
10.735	7.66		25.8297	34.1043		0.347664	0.113676		0.506927	0.7989
14.9483	16.4983		25.7249	20.9669		0.578726	0.660931		0.112501	0.0310896
3.98833	3.69		10.6855	16.8187		0.86355	0.466545		0.662219	0.826892
15.51	27.275		75.0379	44.9549		0.45209	0.572775		0.916518	0.225969
9.64167	10.3717		49.5173	40.8145		0.640969	0.51597		1.03219	0.670018
5.08667	4.40333		17.1517	14.3988		0.682043	0.507253		0.57199	0.509834
18.995	20.6183		49.0964	51.2871		0.560851	0.364015		0.346304	0.43083
9.82833	8.69333		41.9795	36.5876		0.641564	0.697893		0.860425	0.91409
5.17833	2.675		19.8011	11.1292		0.796641	0.853758		0.943567	1.27841
17.4717	18.3183		42.5004	44.6731		0.38748	0.544081		0.392727	0.457747
8.68833	8.235		21.5671	22.759		0.606152	0.612436		0.437987	0.598867
11.1683	14.4017		68.7996	68.5749		0.851275	0.875336		1.74186	1.52798
11.36	11.4833		50.5408	40.5381		0.502763	0.547797		0.797662	0.718907
7.85167	10.0967		25.462	32.2709		0.378227	0.474804		0.445546	0.566354
7.14833	9.2		21.3483	28.7745		0.332042	0.431342		0.337362	0.495345
11.075	11.1483		44.0541	41.1398		0.42284	0.489051		0.6217	0.574241
4.85167	10.0117		19.9196	34.2046		0.734357	0.436695		0.886344	0.515868
2.775	13.16		33.3806	30.7577		0.586517	0.695533		2.19389	0.488214
24.34	8.01833		67.111	24.2436		0.891327	0.442177		0.759159	0.599337
39.57	11.0783		64.6387	36.5298		0.875407	0.47603		0.191315	0.600459
5.99	28.0317		64.8518	64.2288		0.338719	0.726269		1.57067	0.455375
4.72667	7.86333		44.006	27.6199		0.503223	0.631493		1.52216	0.813415
3.09333	23.8983		37.2123	61.0031		0.539722	0.685043		2.00866	0.544617
1.30833	3.60833		8.35506	9.96573		0.0603598	0.476653		0.629175	0.403993
8.43333	6.93833		30.1737	23.4427		0.443952	0.418643		0.611559	0.655536
30.2867	24.2217		89.0054	83.8799		0.827667	0.749479		0.888204	1.08306
20.1967	13.21		85.732	54.8259		0.587745	0.356651		0.93431	0.690992
36.8167	35.77		96.9751	72.758		0.787407	0.808462		0.705472	0.581883
12.6033	16.3517		48.4035	47.9286		0.613304	0.428117		0.82486	0.505318
25.1133	18.515		75.0226	50.2304		0.794549	0.836905		0.774309	0.653589
5.565	3.76		21.2112	17.5178		0.759618	0.649713		0.904282	1.07323
5.99333	5.63833		24.3729	24.5182		0.784571	0.684992		1.05748	1.01108
11.5217	14.405		22.921	23.5992		0.592908	0.710107		0.294516	0.339327
17.0033	10.73		72.7575	57.7912		0.793299	0.479605		1.19797	0.88573
27.3917	21.0967		75.6949	71.8781		0.552039	0.443555		0.500315	0.594083
19.2883	14.0567		60.7659	50.9048		0.649938	0.516319		0.701597	0.667406

## Sheet: Figure 5a
Figure 5a
Observed HD (rad)	Predicted HD (rad)
2.28007	2.32278
0.914494	0.940802
1.44391	1.52971
5.20638	6.01109
2.95198	3.05889
2.11756	2.3213
4.48412	5.83983
1.27807	2.00816
3.32389	3.58009
0.145473	1.19866
3.834	4.27322
3.17338	3.2947
5.99391	6.67095
3.56864	3.68319
5.01137	5.01514
0.613942	0.688166
1.65889	1.87796
5.35005	5.6411
4.47899	4.67544
4.67958	4.84578
2.4555	2.53167
1.95196	2.19291
4.33755	4.42361
2.68332	2.71386
6.10932	6.37281
4.21338	4.33734
2.97073	3.10256
3.81496	3.82841
5.09429	5.14925
4.41099	4.53434
0.65644	0.850331
4.78434	5.10291
4.25578	4.67114
0.84898	0.944421
4.33759	4.49076
4.79594	5.03847
3.92765	4.67167
3.52522	3.89439
4.99536	5.02014
4.07343	4.40905
3.43301	4.3963
6.08822	8.14482
2.55137	3.70015
2.06561	3.39428
3.58364	4.52213
1.72534	1.87706
1.96827	2.09712
2.95004	3.25361
4.16723	4.22209
3.5203	3.79398
2.68538	3.03487
1.67	2.17292
3.18663	3.60974
3.84477	4.14777
5.03159	5.17758
3.71434	4.06962
4.55343	4.68122
4.5822	4.71651
3.71613	4.19287
3.34602	4.76063
5.05479	5.08254
2.8509	2.9111
3.05468	3.06707
4.94378	5.00712
4.70892	4.80222
0.477219	0.65589
4.81197	6.93031
5.36645	5.62883
5.33572	5.41629
5.09847	5.44962
5.40274	5.65509
5.73287	7.12906
5.9511	6.6423
3.56048	4.05376
0.0156575	0.45535
0.619	0.848997
3.71105	4.24249
2.53324	2.84326
3.48804	3.93666
3.16052	3.79211
4.65024	5.51516
4.02665	4.82435
1.40267	2.30357
2.28064	3.4401
5.21951	5.82169
0.909331	1.68761
2.9334	3.82002
5.98149	6.36811
2.47725	3.57395
0.806528	1.91323
1.9306	2.90341
0.140043	1.08387
0.389921	1.9806
0.112399	1.12685

## Sheet: Figure 5c
Figure 5c
Blind control	OSN ablated
0.441761	0.074064
0.706536	0.126182
0.687959	-0.059853
0.725	0.239048
1	-0.161694
0.738389	0.0283333
1	-0.0656667
1	0.439927
	-0.104222

## Sheet: Figure 5e
Figure 5e
Blind control	OSN ablated
100	0
100	0
100	0
85.7143	0
85.7143	0
50	0
90	0
87.5	0
92.8571	0
94.4444	28.5714
100	0
80	0
87.5	0
54.5455	23.0769
61.5385	0
100	0
87.5	10.5263
100	10.3448
50	25
83.3333	0
100	0
100	0
100	0
80	9.09091
100	0
88.8889	0
66.6667	16.6667
83.3333	38.8889
50	0
100
100
60
57.1429
83.3333
66.6667
71.4286
75
72.2222
100
93.75

[truncated: 36 more sheets: Figure 5h, Figure 5i, Figure 6a, Figure 6b, Figure 6c, Figure 7b, Figure 7d, Figure 7e, Figure 7g , Figure 7h, Figure 7j, Figure 7k, Supplementary Figure 1a, Supplementary Figure 1b, Supplementary Figure 1c, Supplementary Figure 2a, Supplementary Figure 2b, Supplementary Figure 2c, Supplementary Figure 3a, Supplementary Figure 3b …]
